# Supplementary material for: Genomics dataset of unidentified disclosed isolates
Source: Data Brief. 2016 Jun 15;8:579–87. doi: 10.1016/j.dib.2016.06.010 (PMC4930343; doi:10.1016/j.dib.2016.06.010)
Supplement: Supplementary file 1 — Supplementary material [file mmc1.zip]

Archive with 17 entries (17 files):
- QR Codes Unidentified sequences/AR360580.jpg
- QR Codes Unidentified sequences/AR360581.jpg
- QR Codes Unidentified sequences/AR360582.jpg
- QR Codes Unidentified sequences/AR360583.jpg
- QR Codes Unidentified sequences/AR360584.jpg
- QR Codes Unidentified sequences/AR360585.jpg
- QR Codes Unidentified sequences/AR360586.jpg
- QR Codes Unidentified sequences/AR360587.jpg
- QR Codes Unidentified sequences/AR360588.png
- QR Codes Unidentified sequences/AR360589.jpg
- QR Codes Unidentified sequences/AR360590.png
- QR Codes Unidentified sequences/AX000218.jpg
- QR Codes Unidentified sequences/AX000220.jpg
- QR Codes Unidentified sequences/AX000221.jpg
- QR Codes Unidentified sequences/AX000222.jpg
- QR Codes Unidentified sequences/AX000224.jpg
- QR Codes Unidentified sequences/AX000225.jpg
