# Supplementary material for: Genomics dataset of unidentified disclosed isolates
Source: Data Brief. 2016 Jun 15;8:579–87. doi: 10.1016/j.dib.2016.06.010 (PMC4930343; doi:10.1016/j.dib.2016.06.010)
Supplement: Supplementary file 2 — Supplementary material [file mmc2.zip]

Archive with 17 entries (17 files):
- GC plot of unidentified bacteria/AR360580.png
- GC plot of unidentified bacteria/AR360581.png
- GC plot of unidentified bacteria/AR360582.png
- GC plot of unidentified bacteria/AR360583.png
- GC plot of unidentified bacteria/AR360584.png
- GC plot of unidentified bacteria/AR360585.png
- GC plot of unidentified bacteria/AR360586.png
- GC plot of unidentified bacteria/AR360587.png
- GC plot of unidentified bacteria/AR360588.png
- GC plot of unidentified bacteria/AR360589.png
- GC plot of unidentified bacteria/AR360590.png
- GC plot of unidentified bacteria/AX000218.png
- GC plot of unidentified bacteria/AX000220.png
- GC plot of unidentified bacteria/AX000221.png
- GC plot of unidentified bacteria/AX000222.png
- GC plot of unidentified bacteria/AX000224.png
- GC plot of unidentified bacteria/AX000225.png
