# Supplementary material for: Genomics dataset of unidentified disclosed isolates
Source: Data Brief. 2016 Jun 15;8:579–87. doi: 10.1016/j.dib.2016.06.010 (PMC4930343; doi:10.1016/j.dib.2016.06.010)
Supplement: Supplementary file 3 — Supplementary material [file mmc3.zip]

Archive with 17 entries (17 files):
- AR360580 BioLab NEBcutter result.pdf
- AR360581 BioLab NEBcutter result.pdf
- AR360582 BioLab NEBcutter result.pdf
- AR360583 BioLab NEBcutter result.pdf
- AR360584 BioLab NEBcutter result.pdf
- AR360585 BioLab NEBcutter result.pdf
- AR360586 BioLab NEBcutter result.pdf
- AR360587 BioLab NEBcutter result.pdf
- AR360588 BioLab NEBcutter result.pdf
- AR360589 BioLab NEBcutter result.pdf
- AR360590 BioLab NEBcutter result.pdf
- AX000218 BioLab NEBcutter result.pdf
- AX000220 BioLab NEBcutter result.pdf
- AX000221 BioLab NEBcutter result.pdf
- AX000222 BioLab NEBcutter result.pdf
- AX000224 BioLab NEBcutter result.pdf
- AX000225 BioLab NEBcutter result.pdf
